# Supplementary material for: Fatty Acid Composition and Health Benefits of Some Seed Oils of Emerging Interest
Source: Methods Protoc. 2025 Nov 8;8(6):137. doi: 10.3390/mps8060137 (PMC12641930; doi:10.3390/mps8060137)
Supplement: Supplementary file 1 [file mps-08-00137-s001.zip]

Archive with 1 entries (1 files):
- mps-3904325-supplementary.pdf
